# Supplementary material for: Clinical Utility of 18F-FDG PET/CT in Rheumatology: Diagnostic and Therapeutic Insights from a Ten-Year Real-World Cohort
Source: J Clin Med. 2026 Feb 28;15(5):1872. doi: 10.3390/jcm15051872 (PMC12986195; doi:10.3390/jcm15051872)
Supplement: Supplementary file 1 [file jcm-15-01872-s001.zip]

Archive with 1 entries (1 files):
- jcm-4165057-supplementary.pdf
